# Supplementary material for: In vitro activity of MRS-2541, a novel MetRS inhibitor, against a selection of resistant gram-positive organisms associated with serious hospital infections
Source: Microbiol Spectr. 2026 Mar 11;14(4):e03615-25. doi: 10.1128/spectrum.03615-25 (PMC13055339; doi:10.1128/spectrum.03615-25)
Supplement: Supplemental tables — Tables S1 to S3. [file spectrum.03615-25-s0001.xlsx]

## Sheet: Table S1
	Table S1. Activity of MRS-2541 and comparators against Staphylococcus spp. isolates
	Organism	Phenotype	Strain or MMX No.	MIC (µg/mL) | SIR
				MRS-2541	levofloxacin		oxacillin		erythromycin		clindamycin		vancomycin		daptomycin		linezolid
	S. aureus	QC, MSSA	ATCC 29213	0.12	0.25 (0.06-0.5)	S	0.5 (0.12-0.5)	S	0.5 (0.25-1)	S	0.25 (0.06-0.25)	S	0.5 (0.5-2)	S	1 (0.12-1)	S	4 (1-4)	S
	S. aureus	MSSA	7797	≤0.016	0.12	S	0.5	S	>16	R	0.25	S	1	S	0.5	S	4	S
	S. aureus	MSSA	7800	0.06	0.03	S	0.12	S	0.25	S	0.12	S	0.5	S	0.5	S	1	S
	S. aureus	MSSA	7803	0.03	0.12	S	0.5	S	0.25	S	0.12	S	0.5	S	0.5	S	2	S
	S. aureus	MSSA	7806	0.03	0.12	S	0.25	S	0.25	S	0.06	S	0.5	S	1	S	1	S
	S. aureus	MSSA	7915	0.03	0.25	S	0.25	S	0.5	S	0.12	S	0.5	S	0.5	S	2	S
	S. aureus	MSSA	7918	0.03	0.25	S	0.25	S	0.5	S	0.12	S	0.5	S	1	S	2	S
	S. aureus	MSSA	7921	0.03	0.12	S	0.12	S	0.25	S	0.12	S	0.5	S	0.5	S	2	S
	S. aureus	MSSA	7924	0.03	0.12	S	0.5	S	>16	R	0.06	S	0.5	S	1	S	2	S
	S. aureus	MSSA	8052	0.03	0.12	S	0.5	S	>16	R	0.12	S	0.5	S	0.5	S	4	S
	S. aureus	MSSA	9094	0.03	0.12	S	0.25	S	0.25	S	0.12	S	0.5	S	1	S	2	S
	S. aureus	MSSA	9179	0.03	0.06	S	0.25	S	0.5	S	0.06	S	0.5	S	0.5	S	2	S
	S. aureus	MSSA	9181	0.06	0.12	S	0.25	S	0.25	S	0.12	S	0.5	S	0.5	S	1	S
	S. aureus	MSSA	9183	0.06	0.12	S	0.5	S	0.5	S	0.12	S	1	S	1	S	2	S
	S. aureus	MSSA	9185	0.06	0.25	S	0.25	S	0.25	S	0.12	S	0.5	S	0.5	S	2	S
	S. aureus	MRSA	7774	0.03	>16	R	>32	R	>16	R	0.12	S	0.5	S	1	S	2	S
	S. aureus	MRSA	7777	0.03	>16	R	32	R	>16	R	>16	R	1	S	1	S	4	S
	S. aureus	MRSA	7780	0.03	2	I	8	R	0.5	S	0.12	S	0.5	S	1	S	2	S
	S. aureus	MRSA	7784	0.06	16	R	8	R	>16	R	>16	R	0.5	S	0.5	S	2	S
	S. aureus	MRSA	7788	0.03	8	R	>32	R	>16	R	0.12	S	0.5	S	0.5	S	2	S
	S. aureus	MRSA	7896	0.03	4	R	16	R	>16	R	0.12	S	0.5	S	0.5	S	2	S
	S. aureus	MRSA	7901	0.06	0.12	S	32	R	>16	R	0.12	S	0.5	S	1	S	2	S
	S. aureus	MRSA	7905	0.06	0.12	S	>32	R	>16	R	0.12	S	0.5	S	1	S	2	S
	S. aureus	MRSA	7928	0.03	4	R	32	R	0.25	S	0.12	S	0.25	S	1	S	2	S
	S. aureus	MRSA	7930	0.03	0.12	S	16	R	>16	R	0.12	S	0.5	S	1	S	2	S
	S. aureus	MRSA	8845	0.03	>16	R	>32	R	>16	R	>16	R	0.5	S	1	S	2	S
	S. aureus	MRSA	9209	0.03	>16	R	>32	R	>16	R	>16	R	1	S	1	S	2	S
	S. aureus	MRSA	9211	0.03	4	R	16	R	>16	R	0.12	S	0.5	S	1	S	2	S
	S. aureus	MRSA	9214	0.03	16	R	16	R	16	R	0.06	S	0.5	S	0.5	S	2	S
	S. aureus	MRSA	9216	0.03	0.12	S	8	R	>16	R	0.12	S	0.5	S	1	S	2	S
	S. aureus	VISA, MRSA	NRS1	0.03	8	R	>32	R	>16	R	>16	R	4	I	2	NS	1	S
	S. aureus	VISA, MRSA	NRS3	≤0.016	16	R	>32	R	>16	R	>16	R	8	I	1	S	1	S
	S. aureus	VISA, MRSA	NRS56	0.06	16	R	>32	R	>16	R	>16	R	8	I	2	NS	1	S
	S. aureus	VISA, MSSA	NRS14	≤0.016	0.25	S	0.25	S	0.25	S	0.06	S	4	I	4	NS	2	S
	S. aureus	VISA, MRSA	NRS118	≤0.016	>16	R	>32	R	>16	R	>16	R	4	I	2	NS	1	S
	S. aureus	VISA, MRSA	NRS22	0.06	8	R	32	R	>16	R	>16	R	4	I	2	NS	1	S
	S. aureus	VISA, MRSA	NRS17	≤0.016	8	R	8	R	>16	R	0.06	S	4	I	2	NS	2	S
	S. aureus	VISA, MRSA	NRS18	0.03	8	R	>32	R	>16	R	>16	R	4	I	1	S	1	S
	S. aureus	hVISA, MRSA	NRS23	0.03	4	R	>32	R	>16	R	>16	R	2	S	1	S	2	S
	S. aureus	hVISA, MRSA	NRS24	0.03	16	R	>32	R	>16	R	>16	R	4	I	1	S	1	S
	S. aureus	MRSA	NRS27	0.06	16	R	>32	R	>16	R	>16	R	2	S	1	S	1	S
	S. aureus	VISA, MSSA	NRS63	0.03	4	R	0.5	S	8	R	0.06	S	4	I	1	S	1	S
	S. aureus	MRSA	NRS126	≤0.016	4	R	>32	R	>16	R	>16	R	2	S	1	S	1	S
	S. aureus	MSSA	NRS272	0.03	2	I	2	S	8	R	0.12	S	2	S	1	S	1	S
	S. aureus	hVISA, MRSA	NRS2	0.03	8	R	>32	R	>16	R	>16	R	1	S	1	S	1	S
	S. epidermidis	MRCoNS	8650	0.06	>16	R	1	R	>16	R	>16	R	1	S	0.5	S	1	S
	S. epidermidis	MRCoNS	8653	0.12	8	R	16	R	>16	R	>16	R	1	S	0.5	S	0.5	S
	S. epidermidis	MRCoNS	8654	0.12	0.12	S	4	R	>16	R	0.12	S	2	S	1	S	1	S
	S. epidermidis	MSCoNS	8656	0.06	8	R	0.06	S	>16	R	0.25	S	1	S	1	S	1	S
	S. epidermidis	MRCoNS	8659	0.12	2	I	1	R	>16	R	0.12	S	1	S	1	S	1	S
	S. epidermidis	MRCoNS	8732	0.12	8	R	8	R	>16	R	>16	R	2	S	1	S	1	S
	S. epidermidis	MSCoNS	8733	0.06	0.12	S	0.12	S	0.5	S	0.12	S	1	S	1	S	1	S
	S. epidermidis	MRCoNS	8739	0.12	4	R	4	R	>16	R	0.12	S	2	S	1	S	1	S
	S. epidermidis	MRCoNS	8740	0.06	8	R	16	R	>16	R	>16	R	1	S	0.5	S	1	S
	S. epidermidis	MRCoNS	9112	0.12	>16	R	>32	R	>16	R	>16	R	2	S	1	S	1	S
	S. epidermidis	MSCoNS	9115	0.06	0.12	S	0.06	S	0.5	S	2	I	1	S	1	S	0.5	S
	S. epidermidis	MRCoNS	9286	0.12	0.25	S	2	R	>16	R	>16	R	1	S	0.5	S	1	S
	S. epidermidis	MSCoNS	9289	0.06	0.12	S	0.06	S	0.5	S	0.12	S	1	S	0.5	S	1	S
	S. epidermidis	MRCoNS	9298	0.06	>16	R	8	R	0.25	S	0.25	S	1	S	1	S	1	S
	S. epidermidis	MRCoNS	9300	0.06	8	R	8	R	>16	R	>16	R	1	S	1	S	1	S
	S. hominis	MSCoNS	3611	0.12	0.12	S	0.12	S	>16	R	>16	R	0.5	S	0.5	S	1	S
	S. hominis	MRCoNS	3647	0.06	8	R	8	R	>16	R	>16	R	1	S	1	S	1	S
	S. hominis	MSCoNS	8652	0.12	0.06	S	0.06	S	0.25	S	0.06	S	0.5	S	0.5	S	1	S
	S. hominis	MSCoNS	8911	0.12	0.06	S	≤0.03	S	>16	R	0.06	S	0.5	S	0.5	S	1	S
	S. hominis	MSCoNS	6517	0.06	8	R	0.25	S	0.12	S	0.06	S	1	S	1	S	0.5	S
	S. hominis	MSCoNS	9090	0.12	0.12	S	0.06	S	0.25	S	0.12	S	1	S	1	S	1	S
	S. hominis	MRCoNS	9290	0.25	8	R	>32	R	>16	R	>16	R	0.5	S	0.5	S	2	S
	S. hominis	MSCoNS	9299	0.12	0.25	S	0.25	S	>16	R	0.06	S	0.5	S	0.25	S	0.5	S
	S. hominis	MRCoNS	5383	0.12	2	I	4	R	>16	R	0.25	S	2	S	1	S	2	S
	S. hominis	MRCoNS	8766	0.25	8	R	>32	R	>16	R	>16	R	0.5	S	0.5	S	1	S
	S. haemolyticus	MRCoNS	5146	0.12	0.06	S	1	R	0.25	S	0.25	S	0.5	S	0.25	S	0.5	S
	S. haemolyticus	MSCoNS	5152	0.12	0.12	S	0.12	S	>16	R	0.06	S	1	S	0.25	S	0.5	S
	S. haemolyticus	MSCoNS	5155	0.12	0.25	S	0.25	S	>16	R	0.12	S	0.5	S	0.5	S	0.5	S
	S. haemolyticus	MSCoNS	5161	0.12	0.12	S	0.25	S	>16	R	0.06	S	2	S	0.25	S	0.5	S
	S. haemolyticus	MSCoNS	5163	0.12	0.06	S	0.12	S	>16	R	0.06	S	0.5	S	0.5	S	0.5	S
	S. haemolyticus	MRCoNS	8723	0.12	16	R	1	R	>16	R	4	R	0.5	S	0.5	S	1	S
	S. haemolyticus	MRCoNS	8736	0.12	0.5	S	>32	R	>16	R	0.12	S	1	S	0.5	S	1	S
	S. haemolyticus	MRCoNS	8901	0.12	4	R	16	R	>16	R	0.06	S	0.5	S	0.25	S	0.5	S
	S. haemolyticus	MRCoNS	8910	0.06	8	R	>32	R	>16	R	0.12	S	1	S	0.5	S	0.5	S
	S. haemolyticus	MRCoNS	9092	0.12	0.06	S	2	R	0.12	S	0.06	S	0.5	S	0.25	S	0.5	S
	CLSI QC ranges shown in parentheses where applicable

## Sheet: Table S2
	Table S2. Activity of MRS-2541 and comparators against Enterococcus spp. isolates
	Organism	Phenotype	MMX No.	MIC (µg/mL) | SIR
				MRS-2541	levofloxacin		ampicillin		erythromycin		clindamycin		vancomycin		daptomycin		linezolid
	E. faecalis	QC, VSE	ATCC 29212	≤0.016	1 (0.25-2)	S	1 (0.5-2)	S	2 (1-4)	I	8 (4-16)	NA	2 (1-4)	S	1 (1-4)	S	2 (1-4)	S
	E. faecalis	VSE	8987	≤0.016	2	S	1	S	4	I	16	NA	2	S	1	S	2	S
	E. faecalis	VSE	9003	≤0.016	>16	R	2	S	0.25	S	16	NA	0.5	S	0.5	S	2	S
	E. faecalis	VSE	9100	≤0.016	1	S	2	S	4	I	16	NA	1	S	1	S	2	S
	E. faecalis	VSE	8670	≤0.016	>16	R	2	S	>16	R	>16	NA	1	S	1	S	2	S
	E. faecalis	VSE	8672	≤0.016	>16	R	1	S	>16	R	>16	NA	1	S	1	S	2	S
	E. faecalis	VSE	8674	≤0.016	8	R	2	S	1	I	>16	NA	1	S	2	S	2	S
	E. faecalis	VSE	10627	≤0.016	1	S	1	S	0.12	S	16	NA	2	S	1	S	2	S
	E. faecalis	VSE	10630	≤0.016	0.5	S	2	S	>16	R	>16	NA	0.5	S	2	S	2	S
	E. faecalis	VSE	10632	≤0.016	0.5	S	1	S	8	R	>16	NA	0.5	S	1	S	2	S
	E. faecalis	VRE, VanA	0848	≤0.016	>16	R	1	S	4	I	>16	NA	>32	R	1	S	2	S
	E. faecalis	VRE, VanA	0850	≤0.016	>16	R	2	S	8	R	>16	NA	>32	R	1	S	2	S
	E. faecalis	VRE, VanB	0171	≤0.016	>16	R	2	S	>16	R	>16	NA	32	R	0.5	S	2	S
	E. faecalis	VRE	8970	≤0.016	>16	R	1	S	0.25	S	16	NA	>32	R	0.5	S	2	S
	E. faecalis	VSE	9099	≤0.016	4	I	1	S	>16	R	16	NA	0.5	S	0.5	S	2	S
	E. faecium	VSE	9198	≤0.016	>16	R	>32	R	>16	R	0.25	NA	1	S	4	SDD	4	I
	E. faecium	VSE	9267	≤0.016	0.25	S	2	S	>16	R	2	NA	0.5	S	2	SDD	2	S
	E. faecium	VSE	9278	≤0.016	1	S	1	S	>16	R	8	NA	0.5	S	4	SDD	4	I
	E. faecium	VSE	9280	≤0.016	8	R	2	S	>16	R	0.06	NA	0.5	S	2	SDD	2	S
	E. faecium	VSE	9285	0.03	1	S	1	S	>16	R	16	NA	0.5	S	2	SDD	4	I
	E. faecium	VSE	8938	≤0.016	>16	R	>32	R	>16	R	>16	NA	0.5	S	2	SDD	4	I
	E. faecium	VSE	8941	0.03	2	S	2	S	2	I	16	NA	0.5	S	2	SDD	8	R
	E. faecium	VSE	8944	>16	0.03	S	4	S	>16	R	>16	NA	16	I	0.12	SDD	4	I
	E. faecium	VSE	8946	≤0.016	>16	R	>32	R	2	I	>16	NA	0.5	S	4	SDD	2	S
	E. faecium	VSE	8948	>16	>16	R	>32	R	1	I	>16	NA	0.5	S	8	R	4	I
	E. faecium	VanA	0802	≤0.016	>16	R	>32	R	>16	R	>16	NA	>32	R	2	SDD	4	I
	E. faecium	VanA	0853	≤0.016	>16	R	>32	R	>16	R	>16	NA	>32	R	2	SDD	2	S
	E. faecium	VanB	0173	≤0.016	>16	R	>32	R	>16	R	>16	NA	>32	R	4	SDD	4	I
	E. faecium	VRE	8761	≤0.016	>16	R	>32	R	>16	R	>16	NA	>32	R	2	SDD	2	S
	E. faecium	VRE	8763	≤0.016	>16	R	>32	R	>16	R	>16	NA	>32	R	2	SDD	4	I
	CLSI QC ranges shown in parentheses where applicable

## Sheet: Table S3
	Table S3. Activity of MRS-2541 and comparators against Streptococcus spp. isolates
	Organism	Phenotype	MMX No.	MIC (µg/mL) | SIR
				MRS-2541	levofloxacin		penicillin		erythromycin		clindamycin		vancomycin		daptomycin		linezolid
	S. pneumoniae	QC, PISP	ATCC 49619	>16	0.5 (0.5-2)	S	0.5 (0.25-1)	I	0.03 (0.03-0.12)	S	0.06 (0.03-0.12)	S	0.25 (0.12-0.5)	S	0.12 (0.12-0.5)	NA	1 (0.25-2)	S
	S. pneumoniae	PSSP	6351	0.25	0.5	S	0.016	S	≤0.016	S	0.03	S	0.25	S	0.12	NA	0.5	S
	S. pneumoniae	PSSP	6354	0.25	0.5	S	0.016	S	≤0.016	S	0.03	S	0.25	S	0.12	NA	0.5	S
	S. pneumoniae	PSSP	6358	0.5	1	S	0.016	S	≤0.016	S	0.03	S	0.25	S	0.06	NA	1	S
	S. pneumoniae	PSSP	7818	0.06	0.5	S	≤0.004	S	0.03	S	0.06	S	≤0.03	S	0.06	NA	0.25	S
	S. pneumoniae	PSSP	7821	0.5	0.5	S	0.016	S	0.03	S	0.06	S	0.25	S	0.12	NA	1	S
	S. pneumoniae	PSSP	7829	0.25	0.5	S	0.016	S	≤0.016	S	0.03	S	0.25	S	0.06	NA	0.5	S
	S. pneumoniae	PSSP	7835	0.25	1	S	0.016	S	0.03	S	0.06	S	0.25	S	0.12	NA	1	S
	S. pneumoniae	PSSP	7957	0.5	0.5	S	0.03	S	0.03	S	0.06	S	0.25	S	0.12	NA	0.5	S
	S. pneumoniae	PSSP	7973	0.5	0.5	S	0.03	S	0.03	S	0.06	S	0.25	S	0.12	NA	1	S
	S. pneumoniae	PSSP	7976	0.25	1	S	0.016	S	0.03	S	0.06	S	0.25	S	0.06	NA	1	S
	S. pneumoniae	PISP	6524	0.5	0.5	S	0.12	I	≤0.016	S	0.03	S	0.25	S	0.06	NA	0.5	S
	S. pneumoniae	PSSP	7831	0.25	1	S	0.06	S	0.03	S	0.03	S	0.25	S	0.06	NA	0.5	S
	S. pneumoniae	PISP	7964	0.5	0.5	S	0.12	I	>16	R	>16	R	0.25	S	0.12	NA	0.5	S
	S. pneumoniae	PISP	7971	0.25	0.5	S	0.25	I	0.25	S	≤0.016	S	0.25	S	0.25	NA	0.12	S
	S. pneumoniae	MDR, PRSP	6202	0.25	0.5	S	2	R	>16	R	>16	R	0.25	S	0.06	NA	0.5	S
	S. pneumoniae	MDR, PRSP	6209	0.5	1	S	4	R	>16	R	>16	R	0.25	S	0.12	NA	0.5	S
	S. pneumoniae	MDR, PRSP	6520	0.25	1	S	4	R	>16	R	>16	R	0.25	S	0.12	NA	0.5	S
	S. pneumoniae	MDR, PRSP	6521	0.25	1	S	4	R	>16	R	>16	R	0.25	S	0.12	NA	0.5	S
	S. pneumoniae	MDR, PRSP	7812	0.5	1	S	4	R	>16	R	>16	R	0.5	S	0.12	NA	0.5	S
	S. pneumoniae	MDR, PRSP	7830	0.5	1	S	4	R	>16	R	>16	R	0.25	S	0.12	NA	0.5	S
	S. pneumoniae	MDR, PRSP	7961	0.5	1	S	4	R	>16	R	>16	R	0.5	S	0.25	NA	1	S
	S. pneumoniae	MDR, PRSP	7970	0.5	1	S	4	R	>16	R	>16	R	0.25	S	0.12	NA	0.5	S
	S. pneumoniae	PISP	7972	0.25	0.5	S	1	I	16	R	0.06	S	0.25	S	0.12	NA	1	S
	S. pneumoniae	MDR, PRSP	7977	>16	1	S	2	R	>16	R	>16	R	0.5	S	0.12	NA	1	S
	S. pneumoniae	MDR, PRSP	7978	0.5	1	S	>4	R	>16	R	>16	R	0.5	S	0.12	NA	1	S
	S. pneumoniae	MDR, PRSP	7979	0.25	1	S	2	R	>16	R	>16	R	0.25	S	0.25	NA	0.5	S
	S. pneumoniae	MDR, PRSP	7980	0.25	1	S	4	R	>16	R	>16	R	0.25	S	0.12	NA	0.5	S
	S. pneumoniae	MDR, PRSP	7981	0.25	1	S	4	R	>16	R	>16	R	0.25	S	0.12	NA	0.5	S
	S. pneumoniae	FQR, PSSP	5002	0.25	8	R	0.016	S	≤0.016	S	≤0.016	S	0.12	S	0.06	NA	0.5	S
	S. pyogenes	ERY-R	3820	0.5	0.5	S	0.008	S	>16	R	1	R	0.25	S	0.06	S	1	S
	S. pyogenes	ERY-R	3929	0.5	0.5	S	≤0.004	S	>16	R	>16	R	0.25	S	0.06	S	1	S
	S. pyogenes	ERY-R	5091	0.5	0.5	S	0.008	S	>16	R	>16	R	0.25	S	0.03	S	1	S
	S. pyogenes	ERY-S	8820	0.5	1	S	0.008	S	0.06	S	0.06	S	0.25	S	0.03	S	1	S
	S. pyogenes	ERY-S	8822	0.5	1	S	0.008	S	0.03	S	0.06	S	0.25	S	0.03	S	1	S
	S. pyogenes	ERY-S	8825	0.5	2	S	0.016	S	0.06	S	0.12	S	0.5	S	0.12	S	1	S
	S. pyogenes	ERY-S	8828	0.5	0.5	S	0.008	S	0.03	S	0.03	S	0.5	S	0.25	S	1	S
	S. pyogenes	ERY-S	8902	0.5	1	S	0.008	S	0.03	S	0.06	S	0.5	S	0.12	S	1	S
	S. pyogenes	ERY-S	9171	0.5	0.5	S	0.008	S	0.03	S	0.03	S	0.5	S	0.03	S	1	S
	S. pyogenes	ERY-S	9173	2	0.5	S	0.008	S	0.03	S	0.03	S	0.5	S	0.03	S	1	S
	S. pyogenes	ERY-S	9175	0.5	1	S	0.008	S	0.06	S	0.06	S	0.25	S	0.03	S	1	S
	S. pyogenes	ERY-S	9177	0.5	2	S	0.008	S	0.03	S	0.03	S	0.25	S	0.12	S	1	S
	S. pyogenes	ERY-S	10604	0.5	0.5	S	0.008	S	0.03	S	0.06	S	0.25	S	0.03	S	1	S
	S. pyogenes	ERY-S	10606	0.5	0.5	S	0.016	S	0.03	S	0.03	S	0.25	S	0.03	S	1	S
	S. pyogenes	ERY-S	10608	0.5	1	S	0.008	S	≤0.016	S	0.03	S	0.25	S	0.03	S	0.5	S
	S.agalactiae	ERY-R	10610	8	0.25	S	0.03	S	16	R	>16	R	0.25	S	0.25	S	0.5	S
	S.agalactiae	ERY-R	10612	8	0.5	S	0.03	S	>16	R	>16	R	0.25	S	0.25	S	1	S
	S.agalactiae	ERY-R	8697	8	0.5	S	0.03	S	2	R	0.03	S	0.25	S	0.12	S	1	S
	S.agalactiae	ERY-R	8699	8	0.5	S	0.016	S	4	R	0.06	S	0.25	S	0.25	S	1	S
	S.agalactiae	ERY-R	8701	8	0.5	S	0.03	S	2	R	0.12	S	0.25	S	0.12	S	1	S
	S.agalactiae	ERY-S	8703	8	0.5	S	0.03	S	0.03	S	0.03	S	0.25	S	0.25	S	1	S
	S.agalactiae	ERY-R	8705	8	0.5	S	0.03	S	2	R	0.06	S	0.5	S	0.25	S	1	S
	S.agalactiae	ERY-R	8791	8	0.5	S	0.03	S	>16	R	>16	R	0.5	S	0.25	S	1	S
	S.agalactiae	ERY-S	8796	8	1	S	0.03	S	0.06	S	0.06	S	0.5	S	0.12	S	1	S
	S.agalactiae	ERY-S	8893	8	0.5	S	0.03	S	0.03	S	0.06	S	0.5	S	0.25	S	1	S
	S.agalactiae	ERY-R	8894	8	1	S	0.03	S	2	R	0.06	S	0.5	S	0.25	S	1	S
	S.agalactiae	ERY-R	8895	8	1	S	2	NS	>16	R	>16	R	2	NS	1	S	1	S
	S.agalactiae	ERY-R	9089	8	0.5	S	0.03	S	2	R	0.06	S	0.5	S	0.25	S	1	S
	S.agalactiae	ERY-I	10611	8	0.5	S	0.03	S	0.5	I	0.06	S	0.5	S	0.25	S	1	S
	S.agalactiae	ERY-I	10613	8	0.5	S	0.03	S	0.5	I	0.06	S	0.5	S	0.25	S	1	S
	S. mitis	-	0429	16	1	S	0.12	S	4	R	0.03	S	0.5	S	0.25	S	1	S
	S. mitis	-	0430	0.25	1	S	0.008	S	≤0.016	S	0.03	S	0.5	S	0.25	S	1	S
	S. mitis	-	0431	>16	1	S	0.25	I	>16	R	>16	R	0.5	S	1	S	1	S
	S. mitis	-	ATCC 49456	>16	1	S	0.016	S	≤0.016	S	0.03	S	0.5	S	1	S	0.5	S
	S. mitis	-	5797	1	1	S	0.03	S	≤0.016	S	0.03	S	0.5	S	0.25	S	1	S
	S. mitis	-	5798	1	1	S	0.12	S	0.03	S	0.03	S	0.25	S	0.25	S	1	S
	S. mitis	-	5800	0.5	1	S	4	R	1	R	0.03	S	0.5	S	1	S	1	S
	S. mitis	-	5828	0.12	1	S	0.03	S	≤0.016	S	≤0.016	S	0.5	S	0.25	S	1	S
	S. mitis	-	5829	0.25	8	R	0.25	I	4	R	0.03	S	0.5	S	1	S	1	S
	S. mitis	-	5836	>16	1	S	2	I	≤0.016	S	≤0.016	S	0.5	S	0.25	S	0.25	S
	S. mitis	-	5850	0.12	1	S	0.016	S	4	R	0.03	S	0.5	S	0.25	S	0.5	S
	S. mitis	-	7841	0.25	1	S	2	I	>16	R	16	R	0.25	S	0.25	S	0.5	S
	S. mitis	-	10615	0.25	1	S	0.016	S	0.5	I	≤0.016	S	0.5	S	0.5	S	0.5	S
	S. sanguinis	-	4801	0.5	1	S	1	I	>16	R	>16	R	0.25	S	0.12	S	0.5	S
	S. sanguinis	-	4980	0.5	16	R	2	I	0.03	S	0.06	S	0.5	S	0.12	S	2	S
	S. sanguinis	-	5827	0.12	1	S	0.06	S	≤0.016	S	≤.016	S	0.5	S	0.25	S	1	S
	S. sanguinis	-	5833	≤0.016	1	S	2	I	0.5	I	16	R	8	NS	8	NS	2	S
	S. sanguinis	-	5841	0.25	1	S	0.03	S	0.25	S	>16	R	1	S	8	NS	1	S
	S. sanguinis	-	5842	0.12	1	S	0.03	S	≤0.016	S	0.03	S	0.5	S	0.25	S	1	S
	S. sanguinis	-	5843	1	1	S	0.5	I	0.25	S	2	R	8	NS	2	NS	1	S
	S. sanguinis	-	5846	0.25	1	S	0.03	S	0.5	I	>16	R	0.5	S	2	NS	1	S
	S. sanguinis	-	5847	0.25	1	S	0.12	S	0.25	S	>16	R	0.5	S	0.5	S	1	S
	S. sanguinis	-	6663	0.5	0.5	S	0.5	I	2	R	≤0.016	S	0.5	S	0.12	S	1	S
	S. sanguinis	-	ATCC 10556	0.12	1	S	0.12	S	≤0.016	S	0.06	S	1	S	0.25	S	2	S
	S. salivarius	-	CDC 2160	0.12	2	S	0.06	S	≤0.016	S	≤0.016	S	1	S	0.12	S	2	S
	S. salivarius	-	5835	0.12	1	S	0.25	I	≤0.016	S	≤0.016	S	1	S	0.5	S	2	S
	S. salivarius	-	5848	0.12	0.5	S	0.03	S	≤0.016	S	0.03	S	1	S	0.5	S	2	S
	S. salivarius	-	6545	0.25	0.5	S	≤0.004	S	≤0.016	S	≤0.016	S	0.5	S	0.25	S	0.5	S
	S. salivarius	-	6546	2	1	S	0.06	S	0.03	S	≤0.016	S	0.5	S	0.03	S	2	S
	S. salivarius	-	ATCC 25975	2	1	S	0.06	S	≤0.016	S	≤0.016	S	1	S	0.12	S	2	S
	CLSI QC ranges shown in parentheses where applicable
